# Supplementary material for: Digital Informal Care: The Use of Technology in Family Care. A Scoping Review
Source: Public Health Rev. 2026 Jan 23;46:1608872. doi: 10.3389/phrs.2025.1608872 (PMC12876001; doi:10.3389/phrs.2025.1608872)
Supplement: Supplementary file 1 [file DataSheet3.xlsx]

## Sheet: Sheet1
Author names and title of included study
Ordu Y, Yılmaz S. The effect of using virtual reality goggles on psychological well-being and care burden of informal caregivers of patients hospitalized in a palliative care clinic. European Journal of Oncology Nursing. 2024 Dec 1;73:102711.
Rochmawati E, Putranto D. Mobile application-based education to improve family caregivers’ readiness: Feasibility study. The Journal for Nurse Practitioners. 2022 Nov 1;18(10):1097-101.
Ito E, Tadaka E. Effectiveness of the Online Daily Diary (ONDIARY) program on family caregivers of advanced cancer patients: A home-based palliative care trial. Complementary Therapies in Clinical Practice. 2022 Feb 1;46:101508.
Bruinsma J, Peetoom K, Bakker C, Boots L, Millenaar J, Verhey F, de Vugt M. Tailoring and evaluating the web-based ‘Partner in Balance’intervention for family caregivers of persons with young-onset dementia. Internet interventions. 2021 Sep 1;25:100390.
Peterson CM, Mikal JP, McCarron HR, Finlay JM, Mitchell LL, Gaugler JE. The feasibility and utility of a personal health record for persons with dementia and their family caregivers for web-based care coordination: mixed methods study. JMIR aging. 2020 Jun 26;3(1):e17769.
Pani J, Lorusso L, Toccafondi L, D'Onofrio G, Ciccone F, Russo S, Giuliani F, Sancarlo D, Calamida N, Vignani G, Pihl T. How Time, Living Situation, and Stress Related to Technology Influence User Acceptance and Usability of a Socialization Service for Older Adults and Their Formal and Informal Caregivers: Six-Month Pilot Study. JMIR aging. 2024 Oct 9;7:e54736.
EffectLu SH, Yiin JJ, Lin YP, Lee KC. Effect of a web-based integrative support intervention to improve family caregiver positive caregiving experience and quality of life: a randomized controlled trial. Cancer Nursing. 2024 Nov 20:10-97.
Heynsbergh N, Heckel L, Botti M, Livingston PM. Development of a smartphone app for informal carers of people with cancer: processes and learnings. JMIR formative research. 2019 Apr 11;3(2):e10990.
Biliunaite I, Kazlauskas E, Sanderman R, Truskauskaite-Kuneviciene I, Dumarkaite A, Andersson G. Internet-based cognitive behavioral therapy for informal caregivers: randomized controlled pilot trial. Journal of medical Internet research. 2021 Apr 7;23(4):e21466.
Kagwa AS, Konradsen H, Kabir ZN. Value co-creation with family caregivers to people with dementia through a tailor-made mHealth application: a qualitative study. BMC health services research. 2022 Nov 16;22(1):1362.
Dale J, Nanton V, Day T, Apenteng P, Bernstein CJ, Grason Smith G, Strong P, Procter R. Uptake and use of care companion, a web-based information resource for supporting informal carers of older people: mixed methods study. JMIR aging. 2023 Sep 21;6:e41185.
Oostra D, Vos W, Nieuwboer M, Rikkert MO, Perry M. Evaluation of a digital resilience monitor for informal caregivers of persons with dementia to prevent crisis: a pilot study. International Journal of Integrated Care. 2021;22(S1):35.
Grapp M, Ell J, Kiermeier S, Haun MW, Kübler A, Friederich HC, Maatouk I. Feasibility study of a self-guided internet-based intervention for family caregivers of patients with cancer (OAse). Scientific Reports. 2022 Oct 6;12(1):16713.
Gitlin LN, Bouranis N, Kern V, Koeuth S, Marx KA, McClure LA, Lyketsos CG, Kales HC. WeCareAdvisor, an online platform to help family caregivers manage dementia-related behavioral symptoms: an efficacy trial in the time of COVID-19. Journal of Technology in Behavioral Science. 2022 Mar;7(1):33-44.
Lauer-Schmaltz MW, Kerim I, Hansen JP, Gulyás GM, Andersen HB. Human Digital Twin-based interactive dashboards for informal caregivers of stroke patients. InProceedings of the 16th International Conference on PErvasive Technologies Related to Assistive Environments 2023 Jul 5 (pp. 215-221).
Vidas D, Thompson Z, Kelly RM, Waycott J, Tamplin J, Vieira Sousa T, Kulik L, Lampit A, Lautenschlager NT, Baker FA. Family caregiver experiences of using a mobile app for music-based training to support dementia care. InProceedings of the 2024 CHI Conference on Human Factors in Computing Systems 2024 May 11 (pp. 1-16).
Smeallie E, Rosenthal L, Johnson A, Roslin C, Hassett AL, Choi SW. Enhancing resilience in family caregivers using an mHealth app. Applied Clinical Informatics. 2022 Oct;13(05):1194-206.
Perez H, Miguel-Cruz A, Daum C, Comeau AK, Rutledge E, King S, Liu L. Technology acceptance of a mobile application to support family caregivers in a long-term care facility. Applied Clinical Informatics. 2022 Oct;13(05):1181-93.
Atefi GL, Van Knippenberg RJ, Bartels SL, Losada-Baltar A, Márquez-González M, Verhey FR, De Vugt ME. A web-based intervention based on acceptance and commitment therapy for family caregivers of people with dementia: mixed methods feasibility study. JMIR aging. 2024 Apr 4;7(1):e53489.
Xie Y, Shen S, Liu C, Hong H, Guan H, Zhang J, Yu W. Internet-Based Supportive Interventions for Family Caregivers of People With Dementia: Randomized Controlled Trial. JMIR aging. 2024 Oct 4;7(1):e50847.
Kwok I, Lattie EG, Yang D, Summers A, Grote V, Cotten P, Moskowitz JT. Acceptability and feasibility of a socially enhanced, self-guided, positive emotion regulation intervention for caregivers of individuals with dementia: pilot intervention study. JMIR aging. 2023 Sep 6;6(1):e46269.
McCrae CS, Curtis AF, Stearns MA, Nair N, Golzy M, Shenker JI, Beversdorf DQ, Cottle A, Rowe MA. Development and initial evaluation of web-based cognitive behavioral therapy for insomnia in rural family caregivers of people with dementia (NiteCAPP): Mixed Methods Study. JMIR aging. 2023 Aug 24;6(1):e45859.
Rottenberg S, Williams A. Web-based delivery of the caregiving essentials course for informal caregivers of older adults in Ontario: mixed methods evaluation study. JMIR aging. 2021 Jun 15;4(2):e25671.
Carmo Rodrigues Almeida I, Ribeiro J, Moreira A. Assistive technologies for children with cognitive and/or motor disabilities: interviews as a means to diagnose the training needs of informal caregivers. Disability and Rehabilitation: Assistive Technology. 2021 Apr 3;16(3):340-9.
Wali S, Keshavjee K, Nguyen L, Mbuagbaw L, Demers C. Using an electronic app to promote home-based self-care in older patients with heart failure: qualitative study on patient and informal caregiver challenges. JMIR cardio. 2020 Nov 9;4(1):e15885.
Boyko RM, Sodhi S, Herman DJ. Evaluation of an online home caregiver support program for non-professional caregivers of patients with palliative care needs. American Journal of Hospice and Palliative Medicine®. 2021 Sep;38(9):1099-105.
Moyle W, Jones C, Sung B. Telepresence robots: Encouraging interactive communication between family carers and people with dementia. Australasian journal on ageing. 2020 Mar;39(1):e127-33.
Kishita N, Czyznikowska B, Riggey M, Van Hout E, Richmond E, Gould RL, McCracken LM, Farquhar M. Carers’ and therapists’ views of internet-delivered guided self-help acceptance and commitment therapy for family carers of people with dementia (iACT4CARERS): a qualitative study in the context of ethnic minority families. The Cognitive Behaviour Therapist. 2024 Jan;17:e11.
Montoro-Rodriguez J, Ramsey J, Bilbrey AC, Kajiyama B, Thompson LW, Gallagher-Thompson D. Caregiver thrive, learn, & connect: testing the efficacy of an online psychoeducational program for family caregivers. Clinical Gerontologist. 2024 Jan 1;47(1):39-49.
Ahmad A, Premanandan S, Langegård U, Cajander Å, Johansson B, Carlsson M, Ehrsson YT. Positive design framework for carer eSupport: qualitative study to support informal caregivers of patients with head and neck cancer in Sweden. JMIR cancer. 2023 May 30;9(1):e45748.
Wrede C, Braakman-Jansen A, van Gemert-Pijnen L. Understanding acceptance of contactless monitoring technology in home-based dementia care: a cross-sectional survey study among informal caregivers. Frontiers in digital health. 2023 Oct 4;5:1257009.
Lamarche J, Cusson A, Nissim R, Avery J, Wong J, Maheu C, Lambert SD, Laizner AM, Jones J, Esplen MJ, Lebel S. It's time to address fear of cancer recurrence in family caregivers: usability study of an virtual version of the Family Caregiver—Fear Of Recurrence Therapy (FC-FORT). Frontiers in Digital Health. 2023 Aug 21;5:1129536.
Gomes N, Caroço J, Rijo R, Martinho R, Querido A, Peralta T, Dixe MD. Evaluation of an e-health platform for informal caregivers and health professionals: the case study of Help2Care. Informatics for Health and Social Care. 2022 Apr 3;47(2):144-58.
Keramatikerman M, Varaei S, Vaezi M, Sayadi L. Peer support-based online education, burden of care and quality of life among family caregivers of patients with leukaemia: non-randomised clinical trial. BMJ Supportive & Palliative Care. 2024 Dec 1;14(e3):e2827-35.
Kozuki W, Higuchi Y, Ueda T, Murakami T, Gen A. Effects of the Internet-based rehabilitation information sharing program on psychological stress of family caregivers of inpatients: A non-randomized controlled study. Medicine. 2024 Jul 19;103(29):e38910.
Bender JL, Flora PK, Soheilipour S, Dirlea M, Maharaj N, Parvin L, Matthew A, Catton C, Jamnicky L, Pollock P, Kwan W. Web-based peer navigation for men with prostate cancer and their family caregivers: a pilot feasibility study. Current Oncology. 2022 Jun 15;29(6):4285-99.
Thompson Z, Tamplin J, Vieira Sousa T, Carrasco R, Flynn L, Lamb KE, Lampit A, Lautenschlager NT, McMahon K, Waycott J, Vogel AP. Content development and validation for a mobile application designed to train family caregivers in the use of music to support care of people living with dementia. Frontiers in Medicine. 2023 May 12;10:1185818.
Fernandez Cajavilca M, Zheng A, Bamidele-Sanni K, Sadarangani T. Exploring Family Caregivers’ Likelihood of Adopting a Novel App That Connects Care Teams of Persons Living With Dementia: A Mixed-Methods Study. Gerontology and Geriatric Medicine. 2024 Sep;10:23337214241275638.
Egan KJ, Hodgson W, Dunlop MD, Imperatore G, Kirk A, Maguire R. A Novel Mobile App (“CareFit”) to Support Informal Caregivers to Undertake Regular Physical Activity From Home During and Beyond COVID-19 Restrictions: Co-design and Prototype Development Study. JMIR formative research. 2021 Oct 1;5(10):e27358.
Yan X, Newman MW, Park SY, Sander A, Choi SW, Miner J, Wu Z, Carlozzi N. Identifying Design Opportunities for Adaptive mHealth Interventions That Target General Well-Being: Interview Study With Informal Care Partners. JMIR Formative Research. 2023 Oct 24;7:e47813.
Xiong C, D'Souza A, El-Khechen-Richandi G, Mihailidis A, Cameron JI, Astell A, Nalder E, Colantonio A. Perceptions of digital technology experiences and development among family caregivers and technology researchers: qualitative study. JMIR Formative Research. 2022 Jan 28;6(1):e19967.
Scheibl F, Boots L, Eley R, Fox C, Gracey F, Harrison Dening K, Oyebode J, Penhale B, Poland F, Ridel G, West J. Adapting a dutch Web-based intervention to support family caregivers of people with dementia in the UK context: Accelerated experience-based co-design. JMIR Formative Research. 2024 May 22;8:e52389.
Meyer K, Gonzalez A, Benton D. Qualitative evaluation of family caregivers’ experiences participating in knowledge and interpersonal skills to develop exemplary relationships (KINDER): Web-based intervention to improve relationship quality. JMIR Formative Research. 2023 Aug 22;7(1):e42561.
Biliunaite I, Kazlauskas E, Sanderman R, Andersson G. Process evaluation of internet-based cognitive behavioral therapy intervention for informal caregivers. Frontiers in medicine. 2021 Nov 12;8:725510.
Messina A, Amati R, Annoni AM, Bano B, Albanese E, Fiordelli M. Culturally adapting the World Health Organization digital intervention for family caregivers of people with dementia (iSupport): community-based participatory approach. JMIR Formative Research. 2024 Jan 24;8(1):e46941.
McKeown E, McGraw C, Holder P, Shand J, Hirani SP. Acceptability and impact of an educational app (iCare) for informal carers looking after people at risk of pressure ulceration: mixed methods pilot study. JMIR Formative Research. 2022 Sep 16;6(9):e36517.
Laranjeira C, Dixe MA, Martinho R, Rijo R, Querido A. Building bridges for “palliative care-in-place”: development of a mHealth intervention for informal home care. Frontiers in Psychology. 2022 Mar 25;13:862347.
Dobrina R, Starec A, Brunelli L, Orzan E, De Vita C, Bicego L, Ronfani L, Castro V, Di Rocco P, Zanchiello S, Dal Cin M. Applying the participatory slow design approach to a mHealth application for family caregivers in pediatric ear, nose, and throat surgery. InHealthcare 2024 Feb 8 (Vol. 12, No. 4, p. 442). MDPI.
Chi NC, Nguyen K, Shanahan A, Demir I, Fu YK, Chi CL, Perkhounkova Y, Hein M, Buckwalter K, Wolf M, Williams K. Usability testing of the PACE-App to support family caregivers in managing pain for people with dementia. The Gerontologist. 2025 Feb;65(2):gnae163.
Gustafson Jr DH, Gustafson Sr DH, Cody OJ, Chih MY, Johnston DC, Asthana S. Pilot test of a computer-based system to help family caregivers of dementia patients. Journal of Alzheimer’s Disease. 2019 Jul 23;70(2):541-52.
Pais B, Buluschek P, DuPasquier G, Nef T, Schütz N, Saner H, Gatica-Perez D, Santschi V. Evaluation of 1-year in-home monitoring technology by home-dwelling older adults, family caregivers, and nurses. Frontiers in public health. 2020 Oct 2;8:518957.
Teles S, Alves S, Ribeiro O, Freitas A, Ferreira A, Paúl C. Profiling early adopters of ‘iSupport-Portugal’: a country-specific version of a worldwide adapted digital support program for informal caregivers of people with dementia. Frontiers in Psychology. 2024 May 1;15:1359695.
Han J, Guo G, Hong L. Impact of professionally facilitated peer support for family carers of people with dementia in a WeChat virtual community. Journal of Telemedicine and Telecare. 2022 Jan;28(1):68-76.
Collins-Pisano C, Leggett AN, Gambee D, Fortuna KL. Usability, Acceptability, and Preliminary Effectiveness of a Peer-Delivered and Technology-Supported Mental Health Intervention for Family Caregivers of People With Dementia: Field Usability Study. JMIR Human Factors. 2024 May 27;11(1):e41202.
Ng F, Rennick-Egglestone S, Onwumere J, Newby C, Llewellyn-Beardsley J, Yeo C, Ali Y, Pollock K, Kotera Y, Pomberth S, Gavan SP. Pragmatic, feasibility randomized controlled trial of a recorded mental health recovery narrative intervention: narrative experiences online intervention for informal carers (NEON-C). Frontiers in Psychiatry. 2024 Jan 23;14:1272396.
Ghani Z, Jarl J, Anderberg P, Sanmartin Berglund J, Quintana Aparicio M, Barnestein-Fonseca P, Cellek S, Mayoral Cleries F, Garolera M, Guerrero-Pertiñez G, Hayden K. Economic evaluation of the digital application “Support, Monitoring and Reminder Technology for Mild Dementia”(SMART4MD) for people with mild cognitive impairment and their informal caregivers.
Kagwa AS, Dorell Å, Konradsen H, Vikström S, Kabir ZN. Providing and receiving support through a tailor-made mobile app: a qualitative study on experience of professionals and family caregivers to persons with dementia. BMC geriatrics. 2024 Jun 25;24(1):554.
Davies N, Hopwood J, Walker N, Ross J, Iliffe S, Walters K, Rait G. Designing and developing a co-produced theoretical and evidence-based online support for family caregivers of people with dementia at the end of life. BMC Palliative Care. 2019 Aug 13;18(1):71.
Minaei-Moghadam S, Manzari ZS, Vaghee S, Mirhosseini S. Effectiveness of a supportive care program via a smartphone application on the quality of life and care burden among family caregivers of patients with major depressive disorder: a randomized controlled trial. BMC public health. 2024 Jan 2;24(1):66.
Flynn S, Hastings RP, Burke C, Howes S, Lunsky Y, Weiss JA, Bailey T. Online mindfulness stress intervention for family carers of children and adults with intellectual disabilities: Feasibility randomized controlled trial. Mindfulness. 2020 Sep;11(9):2161-75.
Festari C, Bonomini C, Rosini S, Gattuso M, Singh Solorzano C, Zanetti O, Corbo D, Agnelli G, Quattrini G, Ferrari C, Gasparotti R. Virtual Reality Combined With Psychoeducation to Improve Emotional Well‐Being in Informal Caregivers of Alzheimer's Disease Patients: Rationale and Study Design of a Randomized Controlled Trial. International Journal of Geriatric Psychiatry. 2024 Sep;39(9):e6145.
Oostra DL, Vos WL, Olde Rikkert MG, Nieuwboer MS, Perry M. Digital resilience monitoring of informal caregivers of persons with dementia for early detection of overburden: Development and pilot testing. International journal of geriatric psychiatry. 2023 Jan;38(1):e5869.
Park E, Park H, Kim EK. The effect of a comprehensive mobile application program (CMAP) for family caregivers of home‐dwelling patients with dementia: a preliminary research. Japan Journal of Nursing Science. 2020 Oct;17(4):e12343.
Hoel V, Ambugo EA, Wolf-Ostermann K. Sustaining our relationship: dyadic interactions supported by technology for people with dementia and their informal caregivers. International journal of environmental research and public health. 2022 Sep 2;19(17):10956.
Murawski A, Ramirez‐Zohfeld V, Mell J, Tschoe M, Schierer A, Olvera C, Brett J, Gratch J, Lindquist LA. NegotiAge: Development and pilot testing of an artificial intelligence‐based family caregiver negotiation program. Journal of the American Geriatrics Society. 2024 Apr;72(4):1112-21.
Amabili G, Cucchieri G, Margaritini A, Benadduci M, Barbarossa F, Luzi R, Riccardi GR, Pelliccioni G, Maranesi E, Bevilacqua R. Social robotics and dementia: results from the eWare project in supporting older people and their informal caregivers. International Journal of Environmental Research and Public Health. 2022 Oct 16;19(20):13334.
Haji Mukhti MI, Ibrahim MI, Tengku Ismail TA, Nadal IP, Kamalakannan S, Kinra S, Abdullah JM, Musa KI. Exploring the need for mobile application in stroke management by informal caregivers: a qualitative study. International journal of environmental research and public health. 2022 Oct 10;19(19):12959.
Rochmawati E, Putranto D. Mobile application-based education to improve family caregivers’ readiness: Feasibility study. The Journal for Nurse Practitioners. 2022 Nov 1;18(10):1097-101.
Xu L, Fields NL, Greer JA, Tamplain PM, Bricout JC, Sharma B, Doelling KL. Socially assistive robotics and older family caregivers of young adults with Intellectual and Developmental Disabilities (IDD): A pilot study exploring respite, acceptance, and usefulness. Plos one. 2022 Sep 12;17(9):e0273479.
Allemann H, Andreasson F, Hanson E, Magnusson L, Jaarsma T, Thylen I, Strömberg A. The co‐design of an online support programme with and for informal carers of people with heart failure: A methodological paper. Journal of Clinical Nursing. 2023 Oct;32(19-20):7589-604.
Huis In Het Veld JG, Willemse BM, van Asch IF, Groot Zwaaftink RB, Verkade PJ, Twisk JW, Verkaik R, Blom MM, van Meijel B, Francke AL. Online self-management support for family caregivers dealing with behavior changes in relatives with dementia (part 2): randomized controlled trial. Journal of Medical Internet Research. 2020 Feb 25;22(2):e13001.
Willard S, van Rossum E, Spreeuwenberg M, de Witte L. Perceived impact of an online community care platform for Dutch older adults on local participation, informal caregiving, and feelings of connectedness: pretest-posttest observational study. Journal of Medical Internet Research. 2020 Dec 1;22(12):e20304.
Dorell Å, Konradsen H, Kallström AP, Kabir ZN. “A friend during troubled times”: Experiences of family caregivers to persons with dementia when receiving professional support via a mobile app. Plos one. 2022 Aug 2;17(8):e0271972.
Iwata Y, Tadaka E. Effectiveness of web-based intervention for life-change adaptation in family caregivers of community-dwelling individuals with acquired brain injury: A cluster-randomized controlled trial. Plos one. 2022 Aug 18;17(8):e0273278.
Koblick SB, Yu M, DeMoss M, Liu Q, Nessle CN, Rozwadowski M, Troost JP, Miner JA, Hassett A, Carlozzi NE, Barton DL. A pilot intervention of using a mobile health app (ONC Roadmap) to enhance health-related quality of life in family caregivers of pediatric patients with cancer. Mhealth. 2023 Jan 28;9:5.
Meyer CJ, Koh SS, Hill AJ, Conway ER, Ryan BJ, McKinnon ER, Pachana NA. Hear–Communicate–Remember: Feasibility of delivering an integrated intervention for family caregivers of people with dementia and hearing impairment via telehealth. Dementia. 2020 Nov;19(8):2671-701.
Mejía ST, Su TT, Lan Q, Zou A, Griffin A, Sosnoff JJ. The context of caring and concern for falling differentiate which mobile fall technology features Chinese family caregivers find most important. Journal of Applied Gerontology. 2022 Apr;41(4):1175-85.
Chaar D, Shin JY, Mazzoli A, Vue R, Kedroske J, Chappell G, Hanauer DA, Barton D, Hassett AL, Choi SW. A mobile health app (Roadmap 2.0) for patients undergoing hematopoietic stem cell transplant: qualitative study on family caregivers' perspectives and design considerations. JMIR mHealth and uHealth. 2019 Oct 24;7(10):e15775.
Premanandan S, Ahmad A, Cajander Å, Ågerfalk P, Dolezel M, van Gemert-Pijnen L. Designing a mobile e-coaching app for immigrant informal caregivers: qualitative study using the persuasive system design model. JMIR mHealth and uHealth. 2023 Nov 9;11:e50038.
Packer T, Austin N, Lehman M, Douglas SL, Plow M. Factors influencing how informal caregivers of people with multiple sclerosis access and use a curated intervention website: analysis from an RCT. Digital Health. 2024 Feb;10:20552076241228403.
Yang W, Sun L, Hao L, Zhang X, Lv Q, Xu X, Wang Y, Li Y, Zhou L, Zhao Y, Zang X. Effects of the family customised online FOCUS programme on patients with heart failure and their informal caregivers: a multicentre, single-blind, randomised clinical trial. EClinicalMedicine. 2024 Mar 1;69.
Sin J, Henderson C, Elkes J, Cornelius V, Woodham LA, Batchelor R, Chen T, Corredor AM, Coughlan D, Dhital R, Evans S. Effect of digital psychoeducation and peer support on the mental health of family carers supporting individuals with psychosis in England (COPe-support): a randomised clinical trial. The Lancet Digital Health. 2022 May 1;4(5):e320-9.
Fauth EB, Novak JR, Levin ME. Outcomes from a pilot online Acceptance and Commitment Therapy program for dementia family caregivers. Aging & mental health. 2022 Jul 14;26(8):1620-9.
Patano A, Alanazi M, Lehto R, Goldstein D, Wyatt G. A nature-immersive virtual reality intervention to support hospice family caregivers: Qualitative findings from a pilot study. Asia-Pacific Journal of Oncology Nursing. 2024 Dec 1;11(12):100616.
Prieto-Moreno R, Mora-Traverso M, Estévez-López F, Molina-Garcia P, Ortiz-Piña M, Salazar-Graván S, Cruz-Guisado V, Gago ML, Martín-Matillas M, Ariza-Vega P. Effects of the ActiveHip+ mHealth intervention on the recovery of older adults with hip fracture and their family caregivers: a multicentre open-label randomised controlled trial. EClinicalMedicine. 2024 Jul 1;73.
Robinson EL, Park G, Lane K, Skubic M, Rantz M. Technology for healthy independent living: creating a tailored in-home sensor system for older adults and family caregivers. Journal of gerontological nursing. 2020 Jul 1;46(7):35-40.
Oakley-Girvan I, Yunis R, Fonda SJ, Neeman E, Liu R, Aghaee S, Ramsey ME, Kubo A, Davis SW. A novel smartphone application for the informal caregivers of cancer patients: usability study. PLoS Digital Health. 2023 Mar 3;2(3):e0000173.
Harding R, Carrasco JM, Serrano-Pons J, Lemaire J, Namisango E, Luyirika E, Immanuel T, Paleri AK, Mathews L, Chifamba D, Mupaza L. Design and evaluation of a novel mobile phone application to improve palliative home-care in resource-limited settings. Journal of Pain and Symptom Management. 2021 Jul 1;62(1):1-9.
Nguyen LT, Prophater LE, Fazio S, Hülür G, Tate R, Sherwin K, Shatzer J, Peterson LJ, Haley WE. Project VITAL at home: impact of technology on loneliness and well-being of family caregivers of people with dementia. Clinical gerontologist. 2024 Jan 1;47(1):149-60.
Premanandan S, Ahmad A, Cajander Å, Ågerfalk P, van Gemert-Pijnen L. Design suggestions for a persuasive e-coaching application: A study on informal caregivers’ needs. Digital health. 2023 May;9:20552076231177129.
Kubo A, Kurtovich E, McGinnis M, Aghaee S, Altschuler A, Quesenberry Jr C, Kolevska T, Liu R, Greyz‐Yusupov N, Avins A. Pilot pragmatic randomized trial of mHealth mindfulness‐based intervention for advanced cancer patients and their informal caregivers. Psycho‐Oncology. 2024 Feb;33(2):e5557.
Santin O, McShane T, Hudson P, Prue G. Using a six‐step co‐design model to develop and test a peer‐led web‐based resource (PLWR) to support informal carers of cancer patients. Psycho‐oncology. 2019 Mar;28(3):518-24.
Snyder M, Dringus L, Maitland Schladen M, Chenail R, Oviawe E. Remote monitoring technologies in dementia care: An interpretative phenomenological analysis of family caregivers’ experiences. The Qualitative Report. 2020;25(5):1233-52.
Elfrink TR, Ullrich C, Kunz M, Zuidema SU, Westerhof GJ. The online life story book: a randomized controlled trial on the effects of a digital reminiscence intervention for people with (very) mild dementia and their informal caregivers. PLoS One. 2021 Sep 15;16(9):e0256251.
Schuler T, King C, Matsveru T, Back M, Clark K, Chin D, Lilian R, Gallego B, Coiera E, Currow DC. Wearable-triggered ecological momentary assessments are feasible in people with advanced cancer and their family caregivers: feasibility study from an outpatient palliative care clinic at a cancer center. Journal of palliative medicine. 2023 Jul 1;26(7):980-5.
Semonella M, Marchesi G, Andersson G, Dekel R, Pietrabissa G, Vilchinsky N. Usability study of SOSteniamoci: An internet-based intervention platform to support informal caregivers in Italy. Digital Health. 2024 Jan;10:20552076231225082.
Salehinejad S, Jannati N, Azami M, Mirzaee M, Bahaadinbeigy K. A web-based information intervention for family caregivers of patients with Dementia: A randomized controlled trial. Journal of Information Science. 2024 Feb;50(1):104-15.
Wang AH, Newman K, Martin LS, Lapum J. Beyond instrumental support: Mobile application use by family caregivers of persons living with dementia. Dementia. 2022 Jul;21(5):1488-510.
Lappalainen P, Pakkala I, Lappalainen R, Nikander R. Supported web-based acceptance and commitment therapy for older family caregivers (CareACT) compared to usual care. Clinical Gerontologist. 2022 Aug 8;45(4):939-55.
Wasilewski MB, Kokorelias KM, Nonoyama M, Dale C, McKim DA, Road J, Leasa D, Tandon A, Goldstein R, Rose L. The experience of family caregivers of ventilator-assisted individuals who participated in a pilot web-based peer support program: A qualitative study. Digital Health. 2022 Nov;8:20552076221134964.
Bahadori M, Sami R, Abolhassani S, Atashi V. Effect of a Mobile Training Application on Psychological Distress of Family Caregivers of Patients With Chronic Obstructive Pulmonary Disease. Archives of Rehabilitation. 2023 Jul 10;24(2):196-211.
Warner L, Tipping L. Can everyday assistive technologies provide meaningful support to persons with dementia and their informal caregivers? Evaluation of collaborative community program. Journal of Applied Gerontology. 2022 Sep;41(9):2022-32.
Toly VB, Zauszniewski JA, Yu J, Sattar A, Rusincovitch B, Musil CM. Resourcefulness intervention efficacy for parent caregivers of technology-dependent children: A randomized trial. Western Journal of Nursing Research. 2022 Mar;44(3):296-306.
Premanandan S, Ahmad A, Cajander Å, Ågerfalk P. Designing a persuasive E-coaching application for informal caregivers. In33rd Medical Informatics Europe Conference, MIE2023, Gothenburg, Sweden, May 22-25, 2023 2023 (pp. 922-926). IOS Press.
Caroço J, Gomes N, Martinho R, Rijo R, Peralta T, Carvalho D, Querido A, dos Anjos Dixe M. Challenges on the usability of digital platforms for informal caregivers and health professionals: the case study of Help2Care. Procedia Computer Science. 2019 Jan 1;164:724-31.
Bahadori M, Sami R, Abolhassani S, Atashi V. Comparing the effects of smartphone-based and face-to-face pulmonary rehabilitation education on caregiver burden and quality of life among the family caregivers of patients with chronic obstructive pulmonary disease: a randomized controlled field trial. Trials. 2023 Mar 22;24(1):212.
Monnet F, Pivodic L, Dupont C, Smets T, De Vleminck A, Van Audenhove C, Van den Block L. Evaluation of interactive web-based tools to stimulate reflection and communication about advance care planning with people with dementia and their family caregivers. BMC Palliative Care. 2024 Jun 28;23(1):162.
Olesen LK, la Cour K, With H, Mahoney AF, Handberg C. A cross-sectional evaluation of acceptability of an online palliative rehabilitation program for family caregivers of people with amyotrophic lateral sclerosis and cognitive and behavioral impairments. BMC Health Services Research. 2022 May 24;22(1):697.
Sin J, Woodham LA, Henderson C, Williams E, Sese Hernandez A, Gillard S. Usability evaluation of an eHealth intervention for family carers of individuals affected by psychosis: A mixed-method study. Digital Health. 2019 Aug;5:2055207619871148.
Egan KJ, Hodgson W, Imperatore G, Dunlop MD, Maguire R, Kirk A. Supporting physical activity for informal caregivers during and beyond COVID-19: exploring the feasibility, usability and acceptability of a digital health smartphone application,‘CareFit’. International Journal of Environmental Research and Public Health. 2022 Sep 30;19(19):12506.
